# Supplementary material for: Genetic Diversity of Human Enterovirus in Kazakhstan, during 2022
Source: Int J Microbiol. 2024 Aug 26;2024:7796913. doi: 10.1155/2024/7796913 (PMC11368554; doi:10.1155/2024/7796913)
Supplement: Supplementary Materials — Figures S1–S8 represent maximum likelihood (ML) phylogenetic trees reconstructed for specific human enterovirus B serotypes CVA9, CVB5, CVB3, E6, E9, E11, E21, and E25, respectively, using the whole VP1 gene sequences of collected from available worldwide sequences (of the serogroup) and from infected patients in Kazakhstan. Within each serotype, the genotypes' classification is shown based on within (<15%) and between clades' diversity (>15%); bootstrap values >50% shown as blue circles. Tables S1-S2 demonstrate the estimates of evolutionary divergence between the sequences of serotype E21 and E25, respectively. The number of base substitutions per site from between sequences is shown. A lower triangle shows between clades' (genotype groups) divergence in nucleotides. Diagonals show within clades' (genotype groups) divergence in nucleotides within each serotype. Tables S3–S5 represent estimates of pairwise evolutionary divergence between sequences within serotypes CVA9, CVB5, and E6, respectively. The number of base substitutions per site between sequences is shown. [file 7796913.f1.zip]

Archive with 13 entries (13 files):
- Figures_S1_The obtained sequences were grouped with Asian and European genotype lineages (1).pdf
- Figures_S2_The obtained sequences were grouped with Asian and European genotype lineages (1).pdf
- Figures_S3_The obtained sequences were grouped with Asian and European genotype lineages (1).pdf
- Figures_S4_The obtained sequences were grouped with Asian and European genotype lineages (1).pdf
- Figures_S5_The obtained sequences were grouped with Asian and European genotype lineages (1).pdf
- Figures_S6_The obtained sequences were grouped with Asian and European genotype lineages (1).pdf
- Figures_S7_The obtained sequences were grouped with Asian and European genotype lineages (1).pdf
- Figures_S8_The obtained sequences were grouped with Asian and European genotype lineages (1).pdf
- Tables_S1_Estimates of evolutionary divergence between sequences of serotype E21 and E25, respectively..pdf
- Tables_S2_Estimates of evolutionary divergence between sequences of serotype E21 and E25, respectively..pdf
- Tables_S3_Estimates of pairwise evolutionary divergence between sequences within serotypes CVA9, CVB5 and E6, respectively.pdf
- Tables_S4_Estimates of pairwise evolutionary divergence between sequences within serotypes CVA9, CVB5 and E6, respectively.pdf
- Tables_S5_Estimates of pairwise evolutionary divergence between sequences within serotypes CVA9, CVB5 and E6, respectively.pdf
